# Supplementary material for: Healthy Dietary Patterns and Risk of Sarcopenia in Adults Aged > 50 Years: A Systematic Review and Meta-Analysis Considering EWGSOP1 and EWGSOP2 Criteria
Source: Nutrients. 2025 Aug 26;17(17):2764. doi: 10.3390/nu17172764 (PMC12430432; doi:10.3390/nu17172764)
Supplement: Supplementary file 1 [file nutrients-17-02764-s001.zip]

Archive with 1 entries (1 files):
- nutrients-3789315-supplementary.pdf
